# Supplementary material for: Role of Standardized Plant Extracts in Controlling Alcohol Withdrawal Syndrome—An Experimental Study
Source: Brain Sci. 2021 Jul 12;11(7):919. doi: 10.3390/brainsci11070919 (PMC8307219; doi:10.3390/brainsci11070919)
Supplement: Supplementary file 1 [file brainsci-11-00919-s001.zip]

Archive with 4 entries (4 files):
- Elevated plus maze- AshwagandhaBrahmi treated rat .mp4
- Exploratory Behavior- MLD control group .mp4
- Grooming- MLD control rat.mp4
- PTZ kindling- MLD  Ethanol rat .mp4
